# Supplementary material for: Effectiveness of P-wave ECG index and left atrial appendage volume in predicting atrial fibrillation recurrence after first radiofrequency catheter ablation
Source: BMC Cardiovasc Disord. 2021 Apr 6;21:164. doi: 10.1186/s12872-021-01930-w (PMC8022391; doi:10.1186/s12872-021-01930-w)
Supplement: Supplementary file 1 — Additional file 1: ROC data for PWD, P-max, PtfV1 and prediction of recurrence. [file 12872_2021_1930_MOESM1_ESM.xlsx]

## Sheet: 复发组
Recurrence (Number)	BMI(kg/m2)	creatinine（mmol/L）	Cardiac troponin I	C-reactive protein	Blood Urea Nitrogen	Uric Acid(umol/L)	Amino-terminal B-type brain natriuretic peptide precursor(ng/L)	Diabetes Mellitus History [n(%)]	Hypertension History[n(%)]	coronary heart disease [n(%)]	heart failure [n(%)]	Stroke/TIA[n(%)]	ARB/ACEI[n(%)]	β-receptor blocker [n(%)]	Amiodarone [n(%)]	Propafenone [n(%)]	Radiofrequency ablation characteristics [n(%)]	Additional linear ablation（mm）	Additional CFAE ablation	P-min（ms）	PWD（ms）	P-max（ms）	PtfV1≥0.04mV·s（%）	PR interval （ms）	Features of cardiac CT images	left atrial appendage volume（ml）	Left atrial volume	Characteristics of cardiac ultrasound images	Diameter of left atrial appendage（mm）	left atrial volume（ml）	left ventricular ejection fraction（%）
1	26.18	69.7	9.08	3.41	3.12	230.91	233.82	-	-	-	-	-	-	-	-	-		-	-	80.33	47.29	128.71	是	159.09		14.91	104.55		47.35	80.46	50.64
2	26.95	73.32	4.47	1.75	4.21	266.39	423.08	-	-	-	-	-	+	-	-	-		-	-	102.75	41.75	90.2	是	210.06		9.39	65.22		56.68	83.06	51.71
3	21.62	110.29	7.54	1.41	5.31	121.79	420.44	-	-	+	-	-	+	-	-	-		-	-	42.36	51.35	131.44	否	169.12		14.47	123.01		36.07	97.59	41.66
4	25.63	112.47	8.21	2.67	3.84	208.63	481.94	-	-	+	-	-	-	-	-	-		-	-	82.2	56.84	114.89	是	176.1		14.35	115.33		42.37	102.85	44.9
5	28.21	38.17	12.96	3.08	4.24	185.15	168.2	-	-	-	-	-	+	-	+	-		-	-	86.65	52.65	114.92	否	202		17.42	118.68		41.87	64.27	56.18
6	19.48	45.21	11.03	3.52	3.73	113.13	346.96	-	+	-	-	-	+	+	-	-		-	-	93.22	41.54	132.5	是	183.94		17.27	100.44		49.79	99.47	61.76
7	20.62	82.99	6.21	0.36	5.24	183.74	303.02	-	-	+	-	-	-	-	+	-		-	-	102.87	52.75	102.71	是	179.09		10.49	99.03		27.05	46.21	51
8	22.27	115.38	5.1	1.12	4.51	177.35	329.76	-	-	+	+	-	-	-	+	-		+	-	91.4	52.27	112.2	是	141.54		16.31	155.66		63.59	130.43	57.22
9	24.37	57.97	10.7	3.69	5.3	196.03	362.86	-	-	-	-	-	+	-	-	-		-	-	80.48	17.2	128.55	否	212.4		11.69	86.59		51.34	58.87	29.42
10	20.83	64.06	3.13	2.89	4.99	239.26	259.75	-	-	+	-	-	-	+	-	-		-	+	65.46	46.17	118.64	是	202.29		5.81	75.26		33.08	98.34	55.66
11	31.45	61.23	10.57	1.94	5.86	200.48	279.91	-	+	-	-	-	+	-	-	-		-	-	69.22	32.29	135.22	是	187.98		11.76	123.71		40.96	48.34	47.68
12	24.83	80.36	12.24	2.17	4.96	261.13	230.31	-	+	+	+	-	+	-	+	-		+	-	55.24	13.5	113.92	是	198.09		5.51	96.01		41.51	49.49	60.11
13	23.33	90.01	7.83	2.88	5.52	247.12	442.51	-	-	-	-	-	+	+	-	-		-	-	86.56	56.13	114	否	195.81		10.57	89.82		42.33	75.42	55.34
14	26.15	69.65	9.06	1.56	4.71	128.96	248.63	-	-	-	-	-	-	-	-	-		+	+	92.5	50.31	77.79	是	171.33		9.95	95.22		34.75	73.06	62.15
15	21.95	72.16	9.19	2.82	4.15	188.01	242.56	-	-	-	-	-	-	-	-	-		-	-	73.49	42.11	106.35	否	198.78		9.91	158.54		47.25	79.69	62.8
16	25.42	58.94	7.71	2.28	3.44	168.18	363.7	-	+	+	-	-	+	+	+	-		+	-	64.12	30.75	135.54	是	185.07		6.91	72.23		31.48	135.04	42.13
17	19.38	68.89	3.76	3.33	5.85	190.13	457.86	-	-	-	-	-	-	-	-	-		-	-	95.69	47.42	129.85	是	216.85		12.04	120.25		41.47	83.45	44.23
18	22.55	72.95	5.17	1.89	4.7	247.95	327.87	-	-	-	-	-	+	-	-	-		-	-	84.81	40.55	110.9	否	215.41		13.59	115.96		54.39	76.89	50.93
19	28.23	54.05	7.94	2.64	3.33	179.16	218.27	-	+	+	-	-	+	+	-	+		-	+	59.9	45.99	86.11	是	151.56		9.94	177.67		47.61	154.47	57.72
20	21.14	48.35	6.21	2.66	6.19	240.79	275.98	-	-	-	+	-	-	-	+	-		+	-	82.41	41.35	118.85	否	221.55		8.67	98.06		60.56	109.94	61.65
21	32.38	79.4	8.87	1.06	4.47	207.87	461.08	-	-	-	-	-	+	-	-	-		-	-	63.74	49.26	116.21	是	210.29		12.1	70.49		57.56	139.03	60.9
22	27.09	61.52	11.92	3.34	5.09	178.94	367.5	-	+	+	-	+	-	-	-	-		-	-	79.01	35.44	125.78	是	209.54		11.45	86.03		61.2	97.92	49.2
23	26.6	68.31	11.5	2.39	4.24	151.8	186.07	-	-	-	+	-	+	-	+	-		+	-	60.9	43.08	113.69	是	170.82		7.93	79.15		45.43	93.27	45.06
24	22.07	100.89	7.3	2.27	5.8	260.88	408.9	-	-	-	-	-	-	+	-	-		-	-	62.79	37.48	119.24	否	163.46		13.6	87.78		54.21	139.58	41.26
25	23.36	76.67	9.21	1.95	3.13	191.04	271.86	+	+	-	-	-	+	+	-	-		-	+	41.54	25.67	112.86	是	193.98		15.03	87.77		28.05	96.17	61
26	20.72	128.22	13.11	3.38	4.82	168.92	268.25	-	-	+	-	-	+	-	-	-		+	-	94.56	55.19	125.08	是	179.47		15.42	114.88		29.48	139.26	53.08
27	22.52	101.84	5.96	2.68	4.23	159.95	243.26	-	-	-	-	-	+	+	-	-		-	-	85.93	45.1	125.03	否	165.45		14.44	107.78		32.73	56.27	50.11
28	24.29	107.72	8.49	1.07	5.71	121.99	362.91	-	-	-	+	-	-	-	+	-		-	-	100.53	42.08	99.75	是	211.96		9.79	119.68		41.91	89.2	46.59
29	23.33	55.6	2.4	2.3	3.84	137.36	287.81	-	-	-	-	-	-	-	-	-		+	-	62.64	38.12	99.88	是	154.97		15.14	106.8		47.15	106.7	57.27
30	29.57	64.47	0.65	2.32	5.96	262.24	364.62	-	-	-	-	-	+	+	-	-		-	+	83.29	44.01	111.65	是	206.17		3.62	66.45		46.67	108.02	49.73
31	20.65	43.14	10.66	2.72	2.13	214.94	405.1	-	+	-	+	-	-	-	-	-		-	-	76.6	55.34	75.45	是	241.17		18.22	87.7		54.55	101.1	52.52
32	23.66	77.34	4.45	2.88	3.71	242.2	229.04	-	-	+	-	-	+	+	-	-		+	-	57.35	40.86	117.58	否	196.38		9.16	106.72		44.53	31.82	48.45
33	36.64	57.68	4.97	2.23	3.89	171.95	281.22	-	-	-	-	-	-	-	-	-		-	-	78.79	39.38	114.99	是	190.52		5.8	84.83		41.55	78.49	59.76
34	23.91	44.06	8.64	3.48	4.38	318.4	368.54	-	+	+	-	+	+	+	-	-		-	-	60.36	59.55	155.75	否	221.06		11.15	130.62		48.24	77.68	57.29
35	24.15	59.51	16.97	3.7	5.62	121.82	347.56	-	-	-	-	-	+	-	+	-		+	-	72.96	51.8	133.39	是	191.17		12.47	72.7		49.13	122.14	57.41
36	30.74	71.37	10.81	2.15	4.51	228.75	374.12	-	+	-	-	-	-	+	-	-		-	+	66.05	44.42	117.52	是	189.71		8.26	135.15		27.22	100.91	55.3
37	15.56	76.59	3.99	3.15	5.42	184.4	351.08	-	+	-	-	-	+	-	-	-		-	-	92.34	29.07	126.14	是	184.04		7.3	102.79		58.28	74.19	32.28
38	25.99	78.05	5.96	3.08	3.48	193.21	246.96	-	-	-	-	-	-	-	-	-		+	-	75.77	39.24	142.56	否	177.04		9.72	98.6		46.05	152.44	42.13
39	31.31	70.08	9.14	2.84	5.21	203.5	393.5	-	-	+	-	-	+	-	-	-		-	-	78.62	50.89	105.4	是	183.56		14.27	92.62		53.75	98.83	46.7
40	18.51	56.43	10	2.56	5.65	61.43	236.4	-	-	-	-	-	-	-	-	-		-	-	73.14	32.47	124.96	是	251.54		14.66	153.01		37.01	29.51	59.33
41	28.78	71.43	2.87	2.41	3.44	140.22	496.94	-	-	-	-	-	+	-	-	-		+	-	65.46	61.11	105.27	是	213.78		12.92	116.99		28.11	78.47	56.36

## Sheet: 非复发组
Non-Recurrence (Number)	BMI(kg/m2)	creatinine（mmol/L）	Cardiac troponin I	C-reactive protein	Blood Urea Nitrogen	Uric Acid(umol/L)	Amino-terminal B-type brain natriuretic peptide precursor(ng/L)	Diabetes Mellitus History [n(%)]	Hypertension History[n(%)]	coronary heart disease [n(%)]	heart failure [n(%)]	Stroke/TIA[n(%)]	ARB/ACEI[n(%)]	β-receptor blocker [n(%)]	Amiodarone [n(%)]	Propafenone [n(%)]	Radiofrequency ablation characteristics [n(%)]	Additional linear ablation（mm）	Additional CFAE ablation	P-min（ms）	PWD（ms）	P-max（ms）	PtfV1≥0.04mV·s（%）	PR interval （ms）	Features of cardiac CT images	left atrial appendage volume（ml）	Left atrial volume	Characteristics of cardiac ultrasound images	Diameter of left atrial appendage（mm）	left atrial volume（ml）	left ventricular ejection fraction（%）
1	23.34	79.72	8.13	1.15	6.55	167.48	308.79	-	-	-	-	-	-	+	-	-		-	-	67.34	63.32	106.25	否	119.95		6.06	113.8		50.51	111.46	59.71
2	16.99	76.74	7.61	2.12	4.82	232.47	202.76	-	-	-	-	-	-	-	-	-		-	-	52.05	22.22	132.91	否	147.02		11.93	95.84		33.07	98.04	49.95
3	23.83	80.37	4.71	1.92	1.18	253.38	269.2	-	-	-	-	-	+	+	-	-		+	-	34.44	59	97.51	否	136.24		4.96	102.97		30.24	90.78	52.55
4	27.09	88.44	12.91	1.88	2.47	185.53	180.07	-	+	+	-	+	-	-	-	-		-	-	77.01	62.1	71.8	否	188.73		9.34	58.02		45.46	51.88	53.09
5	24.97	86.12	2.95	2.74	3.81	201.13	351.95	-	-	-	-	-	-	-	-	-		-	-	55.72	31.22	77.72	否	140.23		5.45	82.1		35.68	46.39	53.62
6	23.73	94.01	8.36	2.32	5.85	249.53	264.72	-	-	+	-	-	-	+	-	-		+	-	58.28	50.78	97.45	否	221.6		11.17	137.21		33.5	83.72	48.69
7	25.16	80.18	11.09	2.13	4.44	216.06	417.11	-	-	-	-	-	+	-	-	-		+	-	93.66	44.42	106.54	否	153.97		3.91	106.84		32.6	134.38	53.64
8	27	76.24	8.79	1.65	3.02	233.95	123.29	-	-	-	-	-	-	-	-	-		-	-	40.98	41.59	75.02	否	187.95		14.37	94.63		56.31	70.06	44.29
9	28.55	79.78	5.21	2.11	6.04	218.93	380.14	+	+	-	-	-	+	+	-	-		+	-	45.47	71.41	112.09	否	192.14		9.85	108.03		54.68	72.09	56.25
10	29.9	73.65	4.32	2.52	1.08	184.47	347.4	+	+	+	-	-	-	-	+	-		+	-	60.18	55.91	118.85	否	169.22		5.55	134.48		37.71	109	54.92
11	24.1	62.52	6.94	2.73	7.24	205.09	256.68	-	-	-	-	-	-	-	-	-		-	-	79.24	34.43	107.28	否	150.11		6.72	105.57		31.01	111.67	67.1
12	28.71	72.51	6.08	2.46	5.71	169.06	281.94	-	-	-	-	-	-	+	-	-		-	-	32.61	75.37	117.68	是	207.04		16.56	137.64		35.21	120.87	53.64
13	25.34	60.55	3.09	1.93	5.59	227.35	185.01	+	+	-	-	-	-	-	-	-		+	+	40.79	33.81	101.99	否	169.6		11.74	106.35		37.49	81.21	48.45
14	18.81	70.58	9.49	2.21	1.65	266.12	164.31	-	+	+	+	-	+	-	-	-		-	-	57.89	28.56	113.08	否	168.37		6.91	84.31		27.86	136.71	54.65
15	32.78	84.12	7.13	2.41	1.87	265.59	231.16	-	-	-	-	+	-	+	-	+		-	-	66.2	75.52	109.04	是	177.56		9.17	86.28		63.86	70.15	63.26
16	29.56	71.78	7.35	2.26	3.93	208.36	326.14	+	-	-	-	-	-	-	-	-		+	+	55.16	67.84	124.76	否	239.16		1.92	117.45		50.01	65.87	59.38
17	27.65	74.58	6.68	2.05	2.06	230.77	439.22	-	+	-	-	-	+	-	-	-		-	-	73.88	47.99	89.18	否	145.16		6.72	65.11		37.54	95.66	57.91
18	27.64	68.45	10.36	1.67	0.99	284.87	312.11	-	-	+	-	-	-	-	-	-		-	-	15.97	49.48	92.17	否	138.39		7.53	87.04		39.6	84.68	50.2
19	24.72	89.63	12.85	2	5.38	144.39	211.94	-	+	-	-	-	-	-	-	-		+	-	64.14	61.68	111.59	否	207.8		7.8	131.96		51.81	79.46	50.91
20	30.15	84.94	5.53	2.12	3.07	196	286.68	+	-	-	-	-	+	-	-	-		-	-	105.63	48.91	102.45	是	168.33		9.52	55.82		43.32	129.14	50.39
21	28.64	76.61	6.17	2.42	3.95	209.04	265.23	-	-	+	-	-	-	-	-	-		+	+	28.47	59.72	101.72	否	203.17		14.19	105.87		48.78	115.01	55.36
22	23.98	72.47	5.71	1.99	5.55	322.87	500.69	-	-	-	-	-	-	-	-	-		-	-	61.12	20.46	101.38	否	189.7		9.1	106.46		52.61	60.47	68.24
23	20.95	72.6	8.49	2.35	5.57	199.32	215.22	-	+	+	-	+	+	+	-	-		-	-	39.32	43.28	99.48	否	192.64		8.87	103.69		49.74	110.61	56.62
24	22.11	102.61	12.75	2.28	3.22	244.98	186.66	-	-	-	-	-	-	-	-	-		-	-	61.91	22.46	78.49	否	208.64		6.48	59.27		44.12	56.61	56.29
25	23.55	78.05	6.87	2.17	6.9	258.01	193.39	-	-	-	-	-	+	-	-	-		+	-	34.89	29.49	101.04	是	219.8		9.6	104.53		53.73	95.71	54.96
26	23.46	76.72	5.33	1.88	5.8	256.7	169.91	-	+	+	+	-	+	+	-	-		-	-	53.02	42.51	101.43	否	108.94		7.57	96.32		21.86	121.24	52.96
27	29.84	82.9	4.45	2.01	3.08	215.31	350.56	-	+	-	-	-	-	+	-	-		-	+	47.64	69.42	128.52	否	170.79		5.97	98.98		30.24	132.49	58.81
28	30.42	79.19	8.04	2.16	4.07	166.49	428.94	-	-	+	-	-	-	+	-	-		+	-	83.24	19.17	82.95	否	217.61		11.39	99.8		50.32	129.68	54.3
29	30.04	78.1	7.86	2.4	4.54	194.77	364.57	+	-	-	-	-	+	-	-	+		-	-	58.16	31.51	126.07	否	234.58		10.46	130.83		39.94	66.92	46.15
30	31.36	100.4	9.14	2.1	4.72	258.64	289.14	-	+	-	-	-	+	-	-	-		-	-	55.47	33.93	78.82	是	200.72		7.98	116.71		59.55	87.72	53.84
31	28.5	94.19	9.42	2.34	2.49	254.95	356.42	-	+	+	-	-	-	-	-	-		-	+	27.25	44.02	124.3	否	198.33		6.68	68.31		50.61	104.51	45.67
32	21.41	77.24	1.81	1.95	5.23	176.88	386.45	-	-	+	-	-	-	-	-	-		-	-	26.97	29.31	91.46	否	196.49		5.22	109.14		45.13	80.41	61.71
33	21.88	65.17	8.66	1.74	2.28	190.18	340.13	+	+	-	-	-	+	+	-	-		-	-	50.16	44.71	101.19	否	154.45		13.18	71.2		33.83	100.97	58.77
34	26.86	45.35	4.61	2.21	4.21	171.65	459.73	-	-	-	-	-	-	-	-	-		-	-	48.34	26.65	137.85	是	176.36		3.93	102.42		40.18	77.67	51.85
35	31.84	73.92	3.71	1.97	4.99	296.33	419.24	-	-	+	-	-	-	-	-	-		-	-	99.19	33.96	100.13	否	149.92		4.19	57.1		46.92	81.55	36.99
36	28.09	75.26	5.68	2.11	2.66	230.43	273.05	-	+	-	-	-	+	+	-	-		+	+	100.23	52.75	134.48	否	182.02		9.05	88.61		46.49	39.54	64.31
37	28.27	70.56	11.6	1.96	4.47	238.67	364.81	-	-	-	-	-	-	-	-	-		-	-	54.28	53.71	129.21	否	208.31		13.92	70.99		36.4	72.41	51.59
38	28.13	87.43	13.33	2.1	2.12	155.54	417.93	+	-	+	-	+	-	-	-	-		-	-	67.57	42.61	117.85	否	189.83		8.84	86.05		51.5	29.63	46.3
39	25.82	72.86	8.73	2.52	0.69	214.89	300.4	-	+	-	-	-	+	+	-	-		-	-	44.13	24.06	129.66	否	140.58		2.5	118.03		45.92	115.14	58.78
40	26.12	50.67	8.12	2.25	4.84	235.78	459.13	-	-	+	+	-	-	-	-	-		+	-	69.82	57.39	91.63	是	180.16		7.49	100.61		26.92	115.1	54.45
41	27.34	61.16	9.03	1.8	4.12	185.1	273.39	-	-	-	-	-	-	-	-	-		-	+	25.32	61.06	113.72	否	175.8		10.56	103.39		43.96	39.29	52.78
42	19.1	85.64	7.88	2.23	4.32	190.13	280.78	+	+	-	-	-	+	+	-	-		-	-	86.92	46.35	72.41	是	173.84		9.5	84.31		56.26	112.83	54.59
43	23.94	71.7	11.26	2.07	5.55	241.42	321.22	-	+	-	-	-	-	-	-	-		-	-	45.18	35.19	126.01	否	171.2		8.01	89.38		37.03	67.24	55.43
44	22.08	85.23	9.31	1.98	4.44	285.93	186.24	-	-	-	-	-	-	-	-	-		-	-	92.35	30.49	113.91	是	129.97		6.58	67.46		45.75	110.82	45.07
45	22.57	65.46	9.19	2.27	4.21	233.09	359.88	-	+	+	-	-	+	+	-	-		+	+	44.51	48.28	92.31	是	174.29		7.55	60.95		37.91	57.77	54.83
46	23.56	80.69	9.21	2.16	5.25	229.9	291.55	-	+	-	+	-	-	-	-	-		-	-	67	68.43	55.87	否	166.81		7.44	128.45		37.37	91.56	57.53
47	22.97	68.34	9.63	2.54	3.1	209.04	397.02	+	-	-	-	-	-	+	-	-		+	-	25.94	24.75	128.85	否	212.51		7.26	101.4		36.31	119.41	43.98
48	24.03	63.47	10.18	2.33	7.15	151.94	345.05	-	+	-	-	-	+	-	-	-		-	-	57.23	25.43	112.56	否	221.31		13.99	80.89		52.79	72.69	51.99
49	26.79	88.11	10.73	1.97	1.84	176.04	312.63	-	-	+	-	-	+	-	+	-		-	+	48.72	85.52	150.25	否	163.28		10.91	119.59		35.96	96.29	50.66
50	26.54	67.84	1.19	2.18	7.09	158.74	312.18	-	-	-	-	-	+	-	-	-		-	-	64.68	39.07	105.14	否	200.85		8.63	138.28		39.04	82.8	61.84
51	25.34	69	9.61	2.26	2.15	224.97	340.47	-	+	-	-	+	+	+	-	-		-	-	55.69	32.88	149.23	否	181.12		14.04	97.46		41.43	70.17	50.66
52	28.05	84.99	6.74	1.41	4.5	211.22	393.54	+	-	+	-	-	-	-	-	-		+	-	45.32	54.43	110.19	否	189.01		6.92	133.43		51.73	73.03	57.67
53	21.75	54.96	8.1	2.59	4.85	225.19	111.52	-	-	-	+	-	-	-	-	-		-	+	32.43	59.37	101.2	否	217.88		5.17	75.37		24.94	78	36.64
54	27.37	70.15	5.85	2.18	5.95	178.14	261.57	-	+	+	-	-	-	-	-	-		+	-	64.67	50.66	111.13	否	167.44		0.96	66.79		49.18	71.41	47.47
55	28.55	76.95	4.81	2.29	4.61	193.96	337.01	-	-	+	-	-	-	+	+	-		-	-	74	70.66	105.03	否	139.64		11.06	99.94		36.5	66.89	55.59
56	25.94	98.13	8.12	1.84	2.76	220.78	302.33	-	+	-	-	-	+	+	-	-		+	-	61.55	32.53	128.81	否	190.79		10.8	69.58		35.53	73.77	50.56
57	26.93	95.35	9.61	2.09	2.43	230.92	207.48	-	-	-	-	-	-	+	-	-		-	-	85.62	46.78	115.18	否	189.92		10.33	106.14		42.85	96.69	54.67
58	21.32	79.26	4.69	2.02	3.53	258.01	322.31	-	+	-	-	-	-	+	-	-		-	-	48.67	45.32	113.57	否	206.17		5.67	93.16		56.02	27.03	58.29
59	24.87	65.83	10.06	2.12	5.75	192.73	217.42	-	+	+	-	-	+	-	-	-		-	-	44.99	47.51	115.3	否	173.38		11.46	129.63		48.11	55.58	44.75
60	21.34	79.62	8.4	2.05	4.77	199.58	352.46	-	-	-	-	-	+	-	-	-		-	-	60.66	53.26	134.73	否	163.47		8.05	105.5		54.03	85.95	65.83
61	22.46	70.72	8.93	2.2	2.41	248.45	252.99	-	-	-	-	-	-	-	+	-		-	-	68.57	26.4	109.25	是	146.01		11.36	75.47		47.4	79.82	56.17
62	23.27	98.45	13.56	2.51	7.42	221.45	199.91	+	-	-	-	-	-	+	-	-		-	+	63	18.31	137.99	否	114.81		6.14	109.91		41.37	149.89	58.31
63	25.95	88.05	9.82	2.26	5.75	228.36	194.88	-	-	-	-	+	-	+	-	-		-	-	57.75	46.24	90.17	否	206.83		10.32	105.51		41.34	107.25	56.31
64	25.91	70.41	10.49	1.92	3.41	258.77	332.34	-	+	-	-	-	+	-	-	-		+	-	33.16	27.33	151.41	否	223		3.47	142.66		58.47	117.73	50.28
65	23.54	61.73	2.28	2.2	3.64	271.45	221.92	-	-	-	+	-	-	-	-	-		-	-	44.32	41.53	102.37	否	204.11		7.67	111.93		44.43	79.01	49.39
66	27.44	57.46	10.53	2.2	3.74	170.19	358.21	-	-	-	-	-	+	-	-	-		-	-	77.7	59.13	105.35	否	159.76		8.96	101.63		35.54	146.06	57.87
67	21.8	94.26	6.55	2.64	3.66	216.22	318.82	-	-	-	-	-	-	-	+	+		-	-	62.42	35.15	102.39	是	149.64		14.04	110.02		47.94	84.19	52.05
68	25.96	62.92	7.12	1.95	2.59	255.46	224.65	-	-	+	-	-	-	-	-	-		-	+	60.89	43.93	70.79	否	211.01		11.22	125.37		49.15	52.75	57.74
69	33.13	76.11	-0.02	2.52	3.3	160.4	191.78	-	+	-	-	-	+	-	-	-		-	-	110.57	45.2	119.19	否	191.69		11.45	92.26		35.39	125.73	71.73
70	28.35	79.16	10.79	2.56	5.53	173.04	419.71	+	-	-	-	-	-	-	-	-		-	-	71.63	39.93	131.69	是	121.39		9.14	73.07		41.92	76.97	50.77
71	23.91	52.51	11.02	1.94	5.06	238.16	405.47	-	-	+	-	-	-	-	-	-		-	-	27.55	28.53	121.37	否	193.44		5.52	97.1		39.34	136.71	64.46
72	25.56	73.19	5.01	2.42	3.72	246.93	275.96	-	+	-	-	-	+	-	-	-		-	-	86.05	37.44	131.75	否	190.89		8.02	71.54		40.6	55.24	55.96
73	25.11	67.96	4.23	1.86	5.43	150.79	226.8	-	+	-	-	+	-	-	+	-		-	-	79.84	72.23	105.82	否	134.58		10.64	98.8		36.98	107.07	54.42
74	26.32	71.66	11.07	2.2	2.84	177.93	215.4	-	-	-	-	-	-	-	-	-		+	-	40.21	50.85	120.86	否	110.21		9.44	99.28		22.11	151.87	61.57
75	24.71	56.64	8.55	2.71	3.73	193.6	212.33	-	-	+	-	-	-	-	-	-		-	-	48.73	42.73	106.34	否	155.7		14.81	110.33		43.59	71.34	71.03
76	25.34	58.02	9.03	1.74	4.2	193.42	314.93	-	+	-	-	-	+	-	-	-		-	-	81.1	41.87	107.46	否	157.51		8.6	102.58		40.05	73.51	61.33
77	26.97	79.79	9.21	2.19	5.85	312.28	415.55	-	-	-	-	+	-	-	-	-		-	-	58.28	67.09	92.34	否	144.48		8.41	93.07		26.36	121.98	47.73
78	26.9	89.09	6.32	2.3	3.63	182.96	314.38	-	-	-	-	-	+	-	-	-		-	-	57.62	62.46	83.94	是	192.13		6.38	79.14		56.28	66.17	47.87
79	22.02	65.26	4.08	1.94	1.53	192.31	323.02	-	-	+	-	-	+	+	-	-		-	-	75.88	52.47	94.85	否	163.5		3.97	145.53		44.45	54.12	51.26
80	26.12	49.13	9.72	2.26	1.14	211.04	280.14	-	-	-	-	-	-	-	-	-		-	-	98.09	46.67	83.86	否	222.32		10.32	71.46		45.87	88.14	57.94
81	23.98	76.35	11.22	2.33	4.69	263.23	278.95	-	+	-	-	-	+	-	-	-		+	-	40.9	38.19	93.44	否	153.58		8.33	92.68		49.16	81.57	55.82
82	22.14	81.37	12.71	1.68	5.06	202.05	435.57	-	-	+	-	-	+	-	-	-		-	-	58.31	65.01	104.96	否	169.7		4.11	83.63		37.29	72.21	62.03
83	30.51	79.26	4.09	2.35	7.27	234.55	195.63	-	-	-	-	-	-	-	+	-		-	-	52.41	34.84	128.39	是	189.23		9.76	97.71		38.63	99.75	62.29
84	29.22	91.3	6.61	2.31	7.86	221.13	151.09	-	-	-	-	-	+	+	-	-		+	-	47.5	67.85	80.99	否	192.36		4.52	100.97		42.84	75.36	61.88
85	20.85	48.97	4.86	2.19	5.95	202.75	241.95	+	+	-	-	-	-	-	-	-		-	-	47.9	38.93	97.21	否	107.62		7.88	81.5		60.02	55.25	52.6
86	26.47	82.52	12.3	2.05	5.6	291.16	304.74	-	-	+	-	-	-	-	-	-		-	+	91.82	47.76	114.73	否	171.5		8.27	125.29		27.16	128.11	53.86
87	26.36	76.94	4.83	2.18	5.42	254.2	329.63	-	-	-	-	-	-	-	+	-		-	-	48.57	63.86	103.11	是	195.49		3.93	87.63		59.4	118.3	53.54
88	29.64	88.79	13.74	2.13	3.34	229.57	442.61	-	+	-	+	-	+	-	-	+		-	-	42.62	59.33	108.45	否	175.55		2.12	121.92		41.54	32.87	61.6
89	27.06	89.51	2.84	2.28	5.5	212.79	280.04	-	-	+	-	+	-	+	-	-		+	-	76.59	48.66	127.25	否	171.84		6.89	81.77		50.74	77.57	50.62
90	21.15	72.75	11.52	2.43	4.87	234.05	169.86	-	+	-	-	-	+	-	-	-		-	-	31.56	60.24	98.17	否	192.37		0.8	122.13		43.45	76.55	46.74
91	24.85	51.88	4.99	1.65	1.45	224.59	264.81	-	-	-	-	-	+	-	-	-		-	-	27.22	31.18	111.77	否	130.07		3.95	112.31		53.03	114.62	59.8
92	19.38	101.09	6.54	2.13	3.36	172.05	335.98	-	-	-	-	-	+	-	+	-		-	-	60.26	47.49	108.37	否	130.17		9.7	98.14		37.13	101.71	68.62
93	25.52	67.62	3.55	2.5	4.06	237.57	297.89	-	+	-	-	-	-	+	-	-		-	-	52.46	43.03	62.65	否	197.19		9.72	93.95		38.41	140.09	62.58
94	26.59	53.06	12.42	1.86	4.81	244.94	326.86	-	-	-	-	-	+	-	-	-		-	-	75.9	35.01	88.78	否	216.85		10.82	95.09		65	96.62	60.28
95	23.27	65.05	1.26	1.99	8.72	300.74	319.35	-	-	-	-	-	+	-	-	-		-	-	74.72	31.94	92.32	否	216.16		5.91	81.33		42.33	84.05	66.07
96	21.2	72.49	10.95	2.1	6.53	145.39	432.67	-	+	-	-	-	-	-	-	-		-	-	38.93	68.36	101.36	否	168.81		8.82	126.88		45.05	107.79	66.05
97	23.38	81.42	4.3	2.26	3.81	255.47	440.58	-	-	-	-	-	+	+	-	-		-	-	72.9	57.13	84.02	否	198.84		9.25	121.14		43.56	72.16	56.48
98	23.62	71.9	13.33	1.83	3.49	209.66	331.66	+	-	-	-	+	-	-	+	-		-	-	55.1	69.65	109.22	否	171.26		7.12	91.35		35.1	89.28	49.61
99	27.32	59.25	8.94	2.37	3.86	228.54	368.34	-	+	+	-	-	+	-	-	-		-	-	37.82	42.18	107.7	否	174.03		3.26	125.52		54.56	57.5	52.56
100	33.11	69.78	11.35	1.94	2.4	163.96	244.61	-	+	-	-	-	-	-	-	-		-	-	73.95	41.35	130.14	否	153.09		9.4	124.89		33.12	94.17	48.98
101	29.75	90.96	14.23	1.76	5.43	184.85	456.74	-	-	-	-	-	+	+	+	-		-	-	37.14	72.06	66.96	否	151.3		8.73	129.67		47.02	63.75	38.61
102	16.99	76.67	12.13	2.09	5.03	256.28	183.42	-	+	+	-	-	+	-	-	-		-	-	49.31	56.14	93.98	否	156.32		8.77	70.65		53.32	88.85	50.61
103	24.29	76.68	8.92	1.8	3.62	212.79	230.46	-	-	-	-	-	-	-	-	-		-	-	39.45	41.15	90.13	否	188.06		12.85	85.16		34.92	89.54	46.99
104	30	62.5	5.15	2.11	4.34	158.59	376.13	-	-	-	-	-	+	-	-	-		+	-	22.27	58.59	144.71	否	159.46		7.61	87.24		30.06	130.61	53.52
105	20.57	71.82	4.62	2.23	3.22	200.51	164.29	-	+	-	-	-	-	-	-	-		+	-	66.05	51.67	134.11	否	157.9		8.92	80.78		33.08	92.7	48.15
106	24.34	97.19	9.69	1.78	6.67	197.9	292.43	-	-	-	-	-	+	-	+	-		+	-	67.85	58.01	131	否	183.87		15.47	109.74		48.33	91.99	48.23
107	28.93	83.72	2.49	2.3	3.34	169.37	295.34	-	-	+	-	-	+	-	-	-		+	-	71.42	51.12	119.17	否	230.34		6.94	92.68		47.5	83.52	46.33
108	28.44	75.66	7.11	1.72	5	208.14	260.9	-	+	+	+	-	+	-	-	-		-	-	66.94	26	99.78	否	216.38		7.28	100.93		44.97	73.88	67.08
109	24.92	79.65	9.21	2.68	7.25	273.43	277.85	-	-	-	-	+	+	-	-	-		-	-	44.98	49.3	88.47	否	178.79		10.27	97.26		47.75	86.5	61.03
110	22.34	80.61	9.13	2.17	5.2	192.08	242.62	-	+	-	-	-	-	-	-	-		+	-	110.77	49.83	73.48	否	217.82		4.72	121.77		43.62	155.5	41.28
111	20.45	75.64	11.88	2.07	3.29	261.65	323.12	-	+	-	-	-	+	-	-	-		-	-	51.99	46.64	88.12	否	174.37		5.1	82.91		38.14	59.77	61.74
112	25.46	57.28	9.84	2.24	5.78	300.14	368.66	-	+	+	-	-	+	-	-	-		-	-	27.64	68.47	98.55	否	203.6		9.02	78.74		46.62	67.54	46.51
113	27.38	71.7	1.88	2.58	5.23	269.72	177.91	+	-	-	-	-	-	-	-	-		-	-	99.15	56.93	49.22	否	174.83		7.66	85.12		44.56	117.34	59.36
114	30.65	53.5	8.02	2.02	5.01	198.24	267.61	-	-	-	-	-	-	-	-	-		-	-	54.12	45.78	85.66	否	220.16		9.48	88.11		37.28	146.49	43.77
115	26.26	84.52	2.77	1.62	5.66	291.04	178.61	-	-	-	-	-	+	-	-	-		-	-	60.01	49.03	98.22	否	202.49		10.71	121.64		50.27	64.54	46.49
116	27.62	67.84	11.24	2.35	4.29	230.91	391.8	-	+	-	-	-	-	-	-	-		+	-	47.88	47.6	91.21	否	237.15		9.43	75.12		47.66	48.44	51.42
117	30.56	83.98	5.61	1.74	3.51	257.27	239.54	-	-	-	-	-	-	-	-	-		-	-	77.12	61.08	101.04	否	177.65		9.09	133.7		45.32	111.56	37.33
118	29.64	76.89	6.75	1.7	5.39	239.87	237.65	-	-	+	-	-	+	-	-	-		-	-	72.13	73.03	64.82	否	198.13		7.03	118.33		49.86	112.27	48.22
119	19.64	65.81	4.72	2.36	6.85	254.02	297.61	-	+	-	-	-	-	-	+	-		-	-	70.48	32.78	77.78	否	224.48		12.15	103.38		36.77	112.43	57.97
120	25.24	72.07	9.35	2.31	1.88	219.14	214.27	-	-	-	-	-	+	-	-	-		+	-	46.96	23.74	74.36	否	178.2		8.7	101.04		37.25	87.04	56.39
121	23.89	74.94	8	2.54	2.06	171.7	274.15	-	-	-	-	-	+	-	-	-		-	-	59.28	43.65	80.96	否	158.29		10.16	82.77		33.62	73.38	44.02
122	32.1	73.74	11.22	1.84	2.15	246.76	178.7	-	+	-	-	-	-	-	-	-		-	-	56.95	26.51	97.41	否	240.5		11.55	84.34		54.64	53.43	64.26
123	24.67	71.73	7.55	2.22	5.29	224.6	349.56	-	-	-	-	-	+	-	+	-		-	-	76.74	24.71	94.97	否	211.35		8.71	98.85		38.69	97.68	50.43
124	25.09	74.46	7.07	2.44	3.78	174.15	255.06	-	-	-	-	-	-	-	-	-		-	-	68.6	47.25	99.83	否	223.73		8.27	74.76		29.77	160.94	45.31
125	19.77	57.72	8.79	2.8	5.3	167.1	425.45	-	+	-	-	-	-	-	-	-		-	-	52.91	72.55	91.85	否	158.48		6.28	60.31		45.11	104.52	42.37
126	29.36	64.96	7.34	2.47	2.63	288.07	253.91	-	-	+	-	-	+	-	-	-		-	-	57.75	64.98	121.95	否	147.76		15.89	106.24		40.24	102.75	42.68
127	26.7	64.16	12.13	2.3	4.15	235.82	137.39	-	-	-	-	-	-	-	-	-		-	-	18.79	82.11	74.66	否	165.09		2.41	95.97		32.21	91.2	52.18
128	21.41	77.49	0.1	2.5	4.27	198.81	522.96	-	+	-	-	-	+	-	+	-		-	-	59.34	55.19	130.24	否	203.36		4.81	118.67		42.05	84.86	50.73
129	25.64	84.32	-1.1	2.11	5.06	177.16	335.9	-	-	+	-	-	+	-	-	-		+	-	40.19	37.76	134.96	是	181.51		9.24	106.69		48.6	81.77	46.56
130	26.69	95.41	8.98	2.42	3.01	214.29	166.38	-	+	-	-	-	-	-	-	-		-	-	74.64	51.64	131.37	否	145.97		9.67	72.16		38.82	131.16	47.32
131	24.42	74.69	9.21	1.94	3.59	210.53	527.87	-	-	-	-	-	+	-	-	-		-	-	63.71	49.1	94.79	否	171.34		10.23	145.84		19.14	69.25	45.19
132	24.68	51.99	1.66	2.2	3.18	188.21	374.65	-	-	-	-	-	-	-	-	-		-	-	47.35	37.05	139.69	否	224.25		9.86	96.9		46.59	81.01	57.67
133	23.08	94.2	9.42	1.65	4.71	164.77	321.4	-	+	+	-	-	+	-	-	-		-	-	49.95	53.77	121.22	否	184.44		10	104.17		44.6	111.1	65.57
134	19.75	63.67	11.16	1.87	5.31	213.27	135.41	-	-	-	-	-	-	-	+	-		-	-	84.63	24.96	132	否	223.79		5.3	88.6		41.68	75.92	55.52
135	27.75	95.31	8.85	2.35	7.51	214.88	304.26	-	-	-	-	-	+	-	-	-		-	-	101.47	49.21	121.46	否	199.66		10.3	95.21		57.16	98.59	55.47
136	21	73.58	9.3	2.83	6.74	174.34	289.6	-	+	-	-	-	-	-	-	-		-	-	61.76	44.63	142.05	否	167.16		11.45	61.65		32.39	111.28	65.91
137	26.61	95.69	14.4	2.21	3.12	230.98	316.56	-	-	-	+	-	+	-	-	-		+	-	60.24	53.53	91.77	否	191.17		5.11	145.01		50.87	95.31	64.92
138	28.32	90.16	9.01	1.7	1.38	212.42	361.64	-	-	-	-	-	-	-	-	-		-	-	57.41	40.76	99.09	否	104.14		8.99	66.82		36.5	63.36	58.96
139	30.99	66.85	6.97	1.69	6.16	193.93	449.14	-	+	-	-	-	+	-	-	+		-	-	81.92	47.46	135.16	否	186.07		11.89	81.95		43.9	114.69	41.6
140	27.18	77.02	12.64	1.93	1.93	228.57	278.65	-	-	-	-	-	-	-	-	-		-	-	82.27	49.16	146.52	否	128.2		7.22	125.38		47.04	88.75	63.79
141	25.57	81.55	0.03	2.09	4.65	182.47	384.06	-	+	+	-	-	-	-	-	-		-	-	32.83	49.64	73.42	否	203.5		4.22	82.59		44.78	111.62	63.35
142	25.88	63.71	9.06	2.35	4.49	250.09	194.34	-	+	-	-	-	+	-	-	-		-	-	33.52	40.05	104.47	否	163.3		9.75	64.32		35.51	98.5	54.87
143	20.48	87.39	10.19	1.92	3.78	196.56	428.61	-	+	-	-	-	+	-	-	-		-	-	72.9	40.09	122.76	否	155.91		11.2	70.3		39.83	59.83	60.7
144	25.99	79.51	4.91	1.84	3.19	193.02	336.57	-	-	-	-	-	-	-	-	-		+	-	51.53	43.67	67.3	否	238.01		7.13	81.81		47.31	76.34	58.04
145	24.62	83.72	11.81	1.91	5.53	248.01	307.89	-	-	-	-	-	+	-	-	-		-	-	71.53	10	106.95	否	159.87		10.11	105.19		49.23	86.88	57.25
146	23.96	66.55	10.72	2.12	6.4	114.24	302.56	-	-	-	-	-	+	-	-	-		-	-	46.37	44.74	108.61	否	191.46		11.19	105.12		46.81	78.81	66.61
147	25.33	72.01	12.12	2.21	4.08	294.32	164.56	-	+	-	-	-	-	-	-	-		-	-	46.38	64.02	110.83	否	218.47		9.95	78.18		42.06	32.38	58.79
148	22.87	112.44	4.25	2.11	3.92	184.81	270.43	-	-	-	-	-	-	-	-	-		-	-	61.6	49.41	124.15	否	229.68		6.18	92.63		37.09	83.65	49.84
149	25.91	68.53	8.66	2.38	4.62	228.12	346.8	-	-	-	-	-	-	-	-	-		-	-	79.15	55.27	96.27	否	166.85		9.08	104.47		43.31	95.68	59.18
150	25.16	74.55	9.52	1.84	5.19	221.99	324.64	-	+	-	-	-	-	-	-	-		-	-	37.01	32.75	131.14	否	161		7.09	98.16		35.59	61.95	46.43
151	19.91	87.38	15.07	2.55	3.63	282.84	426.12	-	-	-	-	-	+	-	-	-		-	-	59.85	13.04	113.42	否	164.66		6.56	116.85		48.03	79.17	58.39
152	23.72	45.94	11.27	2.56	3.67	189.47	313.23	-	-	-	-	-	-	-	-	-		-	-	46.4	52.94	144.32	否	196.52		12	109.96		41.83	86.14	55.45
153	30.1	101.71	11.49	1.91	4.14	278.68	431.89	-	-	-	-	-	-	-	-	-		-	-	77.42	75.44	121.48	否	156.69		8.01	84.35		51.94	91.75	59.39
154	26.81	60.82	13.06	1.99	4.95	218.32	309.37	-	+	-	-	-	+	-	-	-		-	-	60.28	37.45	79.55	否	198.72		7.74	79.34		48.17	91.57	50.84
155	24.54	81.75	10.8	1.99	3.96	200.15	267.63	-	-	-	-	-	-	-	-	-		+	-	72.19	14.98	109.03	否	184.91		7.53	116.73		42.61	61.59	53.57
